# Supplementary material for: Analysis of Phylogenetic Variation of Stenotrophomonas maltophilia Reveals Human-Specific Branches
Source: Front Microbiol. 2018 Apr 26;9:806. doi: 10.3389/fmicb.2018.00806 (PMC5932162; doi:10.3389/fmicb.2018.00806)
Supplement: Supplementary file 1 [file Table_1.xlsx]

## Sheet: sample_data
Supplemental Table 1: Sample metadata and analysis results, listing sample origin, available typing results, analysis results (K279a O-Antigen detection, attributed LPS group, Protease and Biofilm measurements, SNP distance based groups, mean coverage depth and coverage breadth), and the accession for the respective sequence dataset (submitted to the EMBL ENA sequence read archive).
Isolate ID	institute	specific source	source category	source category broad	rep-PCR group	gyrB sequence group	MLST	AFLP	K279a O-antigen	LPS group	Protease	Biofilm	d50,000 group	coverage breadth	mean coverage depth	accession
smltWT	University Hospital Münster	-	cystic fibrosis	human	-	-	-	-	-	ungrouped	200	1.5	01	0.89	60.21	ERR1974596, ERR1974597
ICU82	University Hospital Essen	Respiratory tract	intensive care unit	human	-	-	-	-	-	11	800+	1	07	0.8	72.57	ERR1974466, ERR1974467
Sm527	University Hospital Essen	Respiratory tract	cystic fibrosis	human	-	-	-	-	-	12	600	1	07	0.81	54.94	ERR1974526, ERR1974527
Sm530	University Hospital Essen	Respiratory tract	cystic fibrosis	human	-	-	-	-	-	12	600	1	07	0.81	59.79	ERR1974530, ERR1974531
U1	University Hospital Essen	Water from sunflower	environmental	environmental	-	-	-	-	-	10	800	1	07	0.81	67.43	ERR1974540, ERR1974541
U2	University Hospital Essen	Biofilm - pipe from water system	environmental	environmental	-	-	-	-	-	11	800+	1.5	07	0.81	54.98	ERR1974542, ERR1974543
ICU29	University Hospital Essen	Respiratory tract	intensive care unit	human	-	-	-	-	-	07	600	0.5	02	0.82	120.53	ERR1974573
ICU300	University Hospital Essen	Respiratory tract	intensive care unit	human	-	-	-	-	-	15	400	1	10	0.7	67.5	ERR1974574
Sm308	University Hospital Essen	Respiratory tract	cystic fibrosis	human	-	-	-	-	-	16	600	1.5	10	0.7	60.57	ERR1974510, ERR1974511
U4	University Hospital Essen	Gruga 2	environmental	environmental	-	-	-	-	-	15	800+	1.5	10	0.7	58.25	ERR1974546, ERR1974547
U5	University Hospital Essen	Gruga 4 - hole of a mole	environmental	environmental	-	-	-	-	-	14	200	1.5	10	0.69	65.11	ERR1974548, ERR1974549
U6	University Hospital Essen	Gruga 5 - cherries	environmental	environmental	-	-	-	-	-	14	400	1.5	10	0.69	71.44	ERR1974550, ERR1974551
CF112	University Hospital Essen	Respiratory tract	cystic fibrosis	human	-	-	-	-	-	06	800+	1.5	01	0.89	60.85	ERR1974559
CF148	University Hospital Essen	Respiratory tract	cystic fibrosis	human	-	-	-	-	-	06	800+	1.5	01	0.89	92.23	ERR1974560
CF341	University Hospital Essen	Respiratory tract	cystic fibrosis	human	-	-	-	-	-	04	800	1.5	01	0.89	144.35	ERR1974561
CF346	University Hospital Essen	Respiratory tract	cystic fibrosis	human	-	-	-	-	-	05	800+	1.5	01	0.89	118.07	ERR1974562
CF398	University Hospital Essen	Respiratory tract	cystic fibrosis	human	-	-	-	-	-	04	800	2	01	0.89	222.43	ERR1974563
ICU107	University Hospital Essen	Respiratory tract	intensive care unit	human	-	-	-	-	yes	02	600	1.5	01	0.91	83.63	ERR1974450, ERR1974451
ICU152	University Hospital Essen	Respiratory tract	intensive care unit	human	-	-	-	-	-	01	800+	1.5	01	0.92	74.55	ERR1974454, ERR1974455
ICU173	University Hospital Essen	Respiratory tract	intensive care unit	human	-	-	-	-	-	01	600	2	01	0.92	72.72	ERR1974456, ERR1974457
ICU18	University Hospital Essen	Respiratory tract	intensive care unit	human	-	-	-	-	-	ungrouped	800+	-	01	0.91	78.98	ERR1974571
ICU24	University Hospital Essen	Respiratory tract	intensive care unit	human	-	-	-	-	-	ungrouped	800	1	01	0.87	70.38	ERR1974460, ERR1974461
ICU331	University Hospital Essen	Respiratory tract	intensive care unit	human	-	-	-	-	-	01	600	2.0+	01	0.92	60.66	ERR1974464, ERR1974465
Sm158	University Hospital Essen	Respiratory tract	cystic fibrosis	human	-	-	-	-	yes	02	600	1	01	0.91	63.28	ERR1974502, ERR1974503
Sm297	University Hospital Essen	Respiratory tract	cystic fibrosis	human	-	-	-	-	yes	03	800+	1.5	01	0.9	74.39	ERR1974506, ERR1974507
Sm314	University Hospital Essen	Respiratory tract	cystic fibrosis	human	-	-	-	-	yes	02	800	2.0+	01	0.91	62.95	ERR1974514, ERR1974515
Sm33	University Hospital Essen	Respiratory tract	cystic fibrosis	human	-	-	-	-	-	06	400	0.5	01	0.88	60.8	ERR1974516, ERR1974517
Sm454	University Hospital Essen	Respiratory tract	cystic fibrosis	human	-	-	-	-	yes	03	600	2.0+	01	0.9	63.23	ERR1974518, ERR1974519
Sm49	University Hospital Essen	Respiratory tract	cystic fibrosis	human	-	-	-	-	-	05	800+	0.5	01	0.89	64.3	ERR1974520, ERR1974521
Sm494	University Hospital Essen	Respiratory tract	cystic fibrosis	human	-	-	-	-	-	05	800+	0.5	01	0.9	52.87	ERR1974522, ERR1974523
Sm53	University Hospital Essen	Respiratory tract	cystic fibrosis	human	-	-	-	-	-	06	600	1	01	0.88	71.19	ERR1974528, ERR1974529
Sm538	University Hospital Essen	Respiratory tract	cystic fibrosis	human	-	-	-	-	-	ungrouped	800	1.5	01	0.9	74.32	ERR1974532, ERR1974533
Sm546	University Hospital Essen	Respiratory tract	cystic fibrosis	human	-	-	-	-	-	ungrouped	800+	-	01	0.89	67.76	ERR1974534, ERR1974535
Sm55	University Hospital Essen	Respiratory tract	cystic fibrosis	human	-	-	-	-	yes	02	600	1	01	0.91	72.94	ERR1974538, ERR1974539
ICU21	University Hospital Essen	Respiratory tract	intensive care unit	human	-	-	-	-	-	ungrouped	800	1	06	0.78	76.17	ERR1974458, ERR1974459
ICU57	University Hospital Essen	Respiratory tract	intensive care unit	human	-	-	-	-	-	ungrouped	600	0.5	06	0.79	76.48	ERR1974575
Sm307	University Hospital Essen	Respiratory tract	cystic fibrosis	human	-	-	-	-	-	ungrouped	800	-	08	0.76	64.26	ERR1974508, ERR1974509
Sm547	University Hospital Essen	Respiratory tract	cystic fibrosis	human	-	-	-	-	-	ungrouped	400	-	08	0.77	63.93	ERR1974536, ERR1974537
ICU02	University Hospital Essen	Respiratory tract	intensive care unit	human	-	-	-	-	-	09	600	0.5	05	0.77	65.52	ERR1974446, ERR1974447
ICU06	University Hospital Essen	Respiratory tract	intensive care unit	human	-	-	-	-	-	09	600	0.5	05	0.77	80.35	ERR1974448, ERR1974449
ICU119	University Hospital Essen	Respiratory tract	intensive care unit	human	-	-	-	-	-	09	800	1.5	05	0.77	87.4	ERR1974452, ERR1974453
ICU98	University Hospital Essen	Respiratory tract	intensive care unit	human	-	-	-	-	-	09	600	1.5	05	0.77	66.49	ERR1974468, ERR1974469
Sm311	University Hospital Essen	Respiratory tract	cystic fibrosis	human	-	-	-	-	-	ungrouped	800+	2	05	0.77	75.62	ERR1974512, ERR1974513
U3	University Hospital Essen	water system	environmental	environmental	-	-	-	-	-	ungrouped	600	1.5	04	0.79	65.32	ERR1974544, ERR1974545
U7	University Hospital Essen	biofilm on PVC in a flow-through biofilm reactor	environmental	environmental	-	-	-	-	-	08	800	-	04	0.8	70.5	ERR1974552, ERR1974553
U8	University Hospital Essen	biofilm on PVC in a flow-through biofilm reactor	environmental	environmental	-	-	-	-	-	08	800	-	04	0.8	64.77	ERR1974554, ERR1974555
ICU254	University Hospital Essen	Respiratory tract	intensive care unit	human	-	-	-	-	-	ungrouped	600	1	ungr.	0.81	83.26	ERR1974572
ICU326	University Hospital Essen	Respiratory tract	intensive care unit	human	-	-	-	-	-	ungrouped	400	2.0+	ungr.	0.77	69.77	ERR1974462, ERR1974463
Sm294	University Hospital Essen	Respiratory tract	cystic fibrosis	human	-	-	-	-	-	ungrouped	800	1.5	ungr.	0.75	63.99	ERR1974504, ERR1974505
Sm522	University Hospital Essen	Respiratory tract	cystic fibrosis	human	-	-	-	-	-	ungrouped	600	0.5	ungr.	0.45	53.31	ERR1974524, ERR1974525
smalto-D457	NCBI	-	NCBI	strain collection	-	-	-	-	-	n.a.	-	-	07	0.79	93.78	NC_017671.1
smalto-JV3	NCBI	-	NCBI	strain collection	-	-	-	-	-	n.a.	-	-	07	0.77	93.68	NC_015947.1
srhizo-DSM14405	NCBI	-	NCBI	strain collection	-	-	-	-	-	n.a.	-	-	11	0.41	77.22	CP007597.1
smalto-K279a	NCBI	-	NCBI	strain collection	-	-	-	-	-	n.a.	-	-	01	1	100.06	NC_010943.1
smalto-R551-3	NCBI	-	NCBI	strain collection	-	-	-	-	-	n.a.	-	-	04	0.78	92.51	NC_011071.1
LMG11112	BCCM (Belgian Co-ordinated Collections of Microorganisms)	lung puncture	respiratory	human	-	-	-	-	-	rough	400	1	02	0.82	94.76	ERR1974584
srhizophila DSM14405	DSMZ (German Collection of Microorganisms and Cell Cultures)	Rhizosphere of rape	plant	environmental	-	GyrB-S	-	-	-	ungrouped	400	-	11	0.48	44.14	ERR1974598, ERR1974599, ERR1974600
DSM50170	DSMZ (German Collection of Microorganisms and Cell Cultures)	orpharyngeal region	human	human	-	GyrB-A	-	-	yes	ungrouped	400	0.5	01	0.92	75.22	ERR1974566
SKK20	Karlsruhe Institute of Technology	Respiratory tract	respiratory	human	REP-4	GyrB-E	-	-	-	10	400	2	07	0.8	51.15	ERR1974484, ERR1974485
SKK28	Karlsruhe Institute of Technology	Urine	human	human	REP-4	GyrB-E	-	-	-	10	200	2	07	0.81	42.76	ERR1974490, ERR1974491
SKK31	Karlsruhe Institute of Technology	Wound swab	human	human	REP-4	GyrB-E	-	-	-	11	400	1.5	07	0.8	49.89	ERR1974492, ERR1974493
682	Karlsruhe Institute of Technology	Respiratory tract	cystic fibrosis	human	REP-9	GyrB-F	MLST-4	-	-	ungrouped	200	-	02	0.81	46.09	ERR1974434, ERR1974435
LMG10874	Karlsruhe Institute of Technology	Human blood culture	human	human	REP-9	GyrB-F	-	AFLP-4	-	07	400	1	02	0.83	46.25	ERR1974474, ERR1974475
e17	Karlsruhe Institute of Technology	geocaulosphere of the potato	plant	environmental	-	GyrB-S	-	-	-	ungrouped	800+	-	11	0.5	35.63	ERR1974567, ERR1974568
LMG11108	Karlsruhe Institute of Technology	Triticum, root	plant	environmental	-	GyrB-S	-	AFLP-8	-	ungrouped	-	-	11	0.5	40	ERR1974581, ERR1974582, ERR1974583
e19	Karlsruhe Institute of Technology	geocaulosphere potato	plant	environmental	REP-11	GyrB-J	-	-	-	rough	-	-	10	0.72	107.86	ERR1974442, ERR1974443
LMG10879	Karlsruhe Institute of Technology	Rice paddy	plant	environmental	REP-11	GyrB-J	-	AFLP-9	-	rough	200	0.5	10	0.73	99.48	ERR1974476, ERR1974477
677	Karlsruhe Institute of Technology	Respiratory tract	cystic fibrosis	human	REP-7	GyrB-A	MLST-6	-	yes	02	800	0.5	01	0.95	51.19	ERR1974430, ERR1974431
SKK21	Karlsruhe Institute of Technology	Respiratory tract	respiratory	human	REP-7	GyrB-A	-	-	yes	ungrouped	600	0.5	01	0.95	55.61	ERR1974486, ERR1974487
SKK50	Karlsruhe Institute of Technology	Respiratory tract	respiratory	human	REP-8	GyrB-A	-	-	-	05	800	1	01	0.89	44.88	ERR1974591, ERR1974592
SKK51	Karlsruhe Institute of Technology	Respiratory tract	respiratory	human	REP-8	GyrB-A	-	-	-	ungrouped	400	1	01	0.89	62.24	ERR1974593, ERR1974594, ERR1974595
678	Karlsruhe Institute of Technology	Respiratory tract	cystic fibrosis	human	REP-12	GyrB-I	MLST-A	-	-	ungrouped	200	1	09	0.67	125.65	ERR1974432, ERR1974433
685	Karlsruhe Institute of Technology	Respiratory tract	cystic fibrosis	human	REP-NG	-	MLST-A	-	-	13	800	1.5	09	0.65	43.81	ERR1974438, ERR1974439
SKK53	Karlsruhe Institute of Technology	Respiratory tract	respiratory	human	REP-12	GyrB-I	-	-	-	13	800	1	09	0.65	47.59	ERR1974498, ERR1974499
686	Karlsruhe Institute of Technology	Respiratory tract	cystic fibrosis	human	REP-NG	-	MLST-3	-	-	ungrouped	600	1.5	06	0.81	100.58	ERR1974440, ERR1974441
LMG10853	Karlsruhe Institute of Technology	Sputum	respiratory	human	REP-NG	GyrB-C	-	AFLP-3	-	ungrouped	400	1.5	06	0.78	53.35	ERR1974470, ERR1974471
SKK55	Karlsruhe Institute of Technology	Respiratory tract	respiratory	human	REP-6	GyrB-C	-	-	-	ungrouped	800	2.0+	06	0.78	52.94	ERR1974500, ERR1974501
SKK35	Karlsruhe Institute of Technology	Ulcer swab	human	human	REP-3	GyrB-NG	-	-	-	ungrouped	600	1.5	08	0.77	174.49	ERR1974494, ERR1974495
683	Karlsruhe Institute of Technology	Respiratory tract	cystic fibrosis	human	REP-5	-	MLST-2	-	-	rough	600	2.0+	03	0.8	143.41	ERR1974436, ERR1974437
LMG10996	Karlsruhe Institute of Technology	Leg, ulcer	human	human	REP-NG	GyrB-B	-	AFLP-2	-	ungrouped	200	1	03	0.82	99.23	ERR1974478, ERR1974479
SKK27	Karlsruhe Institute of Technology	Cervix swab	human	human	REP-3	GyrB-B	-	-	-	rough	400	1.5	03	0.81	77.31	ERR1974488, ERR1974489
LMG11114	Karlsruhe Institute of Technology	Human blood culture	human	human	REP-2	GyrB-G	-	AFLP-1	-	rough	600	1	05	0.79	163.59	ERR1974480, ERR1974481
SKK5	Karlsruhe Institute of Technology	Respiratory tract	respiratory	human	REP-2	GyrB-G	-	-	-	ungrouped	200	1.5	05	0.79	171.37	ERR1974496, ERR1974497
F11	Karlsruhe Institute of Technology	sewage, activated sludge	environmental	environmental	REP-3	GyrB-H	-	-	-	ungrouped	800	-	04	0.81	140.42	ERR1974444, ERR1974445
R551-3	Karlsruhe Institute of Technology	plant tissue, Populus trichocarpa	plant	environmental	REP-1	GyrB-H	MLST-5	-	-	rough	600	-	04	0.79	46.72	ERR1974482, ERR1974483
LMG10873	Karlsruhe Institute of Technology	Case of conjunctivitis	human	human	REP-10	GyrB-D	-	AFLP-7	-	ungrouped	400	2.0+	ungr.	0.83	60.8	ERR1974472, ERR1974473
CL3-Pet3	University Hamburg	sand sample from Elbe beach Övelgönne close to the Port of Hamburg	environmental	environmental	-	-	-	-	-	n.a.	-	-	12	0.44	82.4	ERR1974564
CL5-Pet5	University Hamburg	sand sample from Elbe beach Övelgönne close to the Port of Hamburg	environmental	environmental	-	-	-	-	-	n.a.	-	-	12	0.44	71.09	ERR1974565
MP1	University Hamburg	plant rhizosphere	plant	environmental	-	-	-	-	-	ungrouped	600	1	10	0.71	69.75	ERR1974586
XIII1	University Hamburg	young ash tree (10 cm) rhizosphere	environmental	environmental	-	-	-	-	-	16	400	-	10	0.7	73.46	ERR1974601
XIII5	University Hamburg	young ash tree (10 cm) rhizosphere	environmental	environmental	-	-	-	-	-	ungrouped	200	-	10	0.7	74.88	ERR1974602
K279a	University Hamburg	bloodstream infection	human	human	-	GyrB-A	-	-	yes	02	800	1	01	1	91.23	ERR1044122,ERR1044123
k3561	University Hamburg	rice soil region	plant	environmental	-	-	-	-	-	13	200	2.0+	09	0.66	46.81	ERR1974576, ERR1974577
MP2	University Hamburg	plant rhizosphere	plant	environmental	-	-	-	-	-	ungrouped	400	1.5	04	0.79	76.42	ERR1974587
